# Supplementary material for: Distinct Molecular Mechanisms of Altered HLA Class II Expression in Malignant Melanoma
Source: Cancers (Basel). 2021 Aug 3;13(15):3907. doi: 10.3390/cancers13153907 (PMC8345549; doi:10.3390/cancers13153907)
Supplement: Supplementary file 1 [file cancers-13-03907-s001.zip]

Archive with 1 entries (1 files):
- cancers-1320668-SI.pdf
